# Supplementary material for: The Association of Lipoprotein(a) with Major Adverse Cardiovascular Events after Acute Myocardial Infarction: A Meta-Analysis of Cohort Studies
Source: Rev Cardiovasc Med. 2025 May 15;26(5):27376. doi: 10.31083/RCM27376 (PMC12135674; doi:10.31083/RCM27376)
Supplement: Supplementary file 1 [file 2153-8174-26-5-27376-s1.zip]

Archive with 2 entries (2 files):
- PRISMA_2020_checklist.docx
- Supplementary Material.zip
